# Supplementary material for: Turing pattern–based design and fabrication of inflatable shape-morphing structures
Source: Sci Adv. 2023 Feb 10;9(6):eade4381. doi: 10.1126/sciadv.ade4381 (PMC9916983; doi:10.1126/sciadv.ade4381)
Supplement: Supplementary file 2 — Movies S1 to S3 [file sciadv.ade4381_movies_s1_to_s3.zip]

Archive with 3 entries (3 files):
- sciadv.ade4381_movie_s1.mp4
- sciadv.ade4381_movie_s2.mp4
- sciadv.ade4381_movie_s3.mp4
